# Supplementary material for: The 3-phosphoinositide–dependent protein kinase 1 is an essential upstream activator of protein kinase A in malaria parasites
Source: PLoS Biol. 2021 Dec 8;19(12):e3001483. doi: 10.1371/journal.pbio.3001483 (PMC8687544; doi:10.1371/journal.pbio.3001483)
Supplement: S2 Data — This file contains separate worksheets. Each worksheet lists the raw data underlying the graphs or charts presented in the main figure panels (Figs 1B, 1E, 2C, 2D, 2F, 2G, 4C, 5C, 5D, and 6B) and Supporting information figures (S3, S4, S6, S9, S10, S11, and S14 Figs). (XLSX) [file pbio.3001483.s018.xlsx]

## Sheet: Fig. 1b
NF54/AP2-G-mScarlet/PKAc cKD: parasite multiplication
Fig. 1b
biol. replicate	parasite culture	generation	parasitemia (%)			+ Shield-1/- GlcN		- Shield-1/+ GlcN
1	+ Shield-1/- GlcN	1	0.14		generation	mean parasitaemia (%)	SD	mean parasitaemia (%)	SD
1	+ Shield-1/- GlcN	2	0.84		1	0.166667	0.0251661	0.17	0.0264575
1	+ Shield-1/- GlcN	3	2.93		2	1.04333	0.181751	0.0112567	0.00163022
1	+ Shield-1/- GlcN	4	10.6		3	3.54667	0.534634	0.00600333	0.000796576
1	- Shield-1/+ GlcN	1	0.14		4	12.1	1.45258	0.00634	0.00180674
1	- Shield-1/+ GlcN	2	0.00977
1	- Shield-1/+ GlcN	3	0.00619
1	- Shield-1/+ GlcN	4	0.00463
2	+ Shield-1/- GlcN	1	0.19
2	+ Shield-1/- GlcN	2	1.1
2	+ Shield-1/- GlcN	3	3.83
2	+ Shield-1/- GlcN	4	12.2
2	- Shield-1/+ GlcN	1	0.19
2	- Shield-1/+ GlcN	2	0.013
2	- Shield-1/+ GlcN	3	0.00669
2	- Shield-1/+ GlcN	4	0.00616
3	+ Shield-1/- GlcN	1	0.17
3	+ Shield-1/- GlcN	2	1.19
3	+ Shield-1/- GlcN	3	3.88
3	+ Shield-1/- GlcN	4	13.5
3	- Shield-1/+ GlcN	1	0.18
3	- Shield-1/+ GlcN	2	0.011
3	- Shield-1/+ GlcN	3	0.00513
3	- Shield-1/+ GlcN	4	0.00823

## Sheet: Fig. 1e
NF54/AP2-G-mScarlet/PKAc cKD: gametocyte retention rates
Fig. 1e
biol. replicate	tech. replicate	parasite culture	gametocyte stage	retention rate (%)			+ Shield-1		- Shield-1
1	1	+ Shield-1	III	89.1292			mean retention rate (%)	SD	mean retention rate (%)	SD	p value
1	2	+ Shield-1	III	78.7494		stage III	82.2219	8.0233	76.0266	5.67736	0.0412071
1	3	+ Shield-1	III	81.333		stage V	27.5791	14.493	13.8877	16.7959	0.0441338
1	4	+ Shield-1	III	92.3981
1	5	+ Shield-1	III	86.039
1	6	+ Shield-1	III	88.5853
2	1	+ Shield-1	III	62.825
2	2	+ Shield-1	III	89.7956
2	3	+ Shield-1	III	79.5959
2	4	+ Shield-1	III	76.7806
2	5	+ Shield-1	III	78.043
2	6	+ Shield-1	III	83.3888
1	1	+ Shield-1	V	26.1548
1	2	+ Shield-1	V	30.5793
1	3	+ Shield-1	V	58.2395
1	4	+ Shield-1	V	24.6816
1	5	+ Shield-1	V	34.9932
1	6	+ Shield-1	V	40.8518
2	1	+ Shield-1	V	10.5365
2	2	+ Shield-1	V	31.0694
2	3	+ Shield-1	V	20.6355
2	4	+ Shield-1	V	25.7671
2	5	+ Shield-1	V	-0.0936441
2	6	+ Shield-1	V	27.5345
1	1	- Shield-1	III	76.1091
1	2	- Shield-1	III	75.1825
1	3	- Shield-1	III	79.3931
1	4	- Shield-1	III	76.6107
1	5	- Shield-1	III	77.7403
1	6	- Shield-1	III	87.8758
2	1	- Shield-1	III	76.5574
2	2	- Shield-1	III	73.2346
2	3	- Shield-1	III	77.5026
2	4	- Shield-1	III	63.0437
2	5	- Shield-1	III	77.3238
2	6	- Shield-1	III	71.7454
1	1	- Shield-1	V	13.8452
1	2	- Shield-1	V	-14.8542
1	3	- Shield-1	V	11.0174
1	4	- Shield-1	V	20.4947
1	5	- Shield-1	V	25.2883
1	6	- Shield-1	V	7.97526
2	1	- Shield-1	V	10.86
2	2	- Shield-1	V	24.7774
2	3	- Shield-1	V	26.1042
2	4	- Shield-1	V	30.9216
2	5	- Shield-1	V	-20.7636
2	6	- Shield-1	V	30.986

## Sheet: Fig. 2c
NF54/PKAc cOE M1: number of nuclei/schizont
Fig. 2c
biol. replicate	schizont number	# nuclei
		+ GlcN	- GlcN
1	1	11	2
1	2	24	2
1	3	13	4
1	4	15	3
1	5	12	2
1	6	13	1
1	7	16	1
1	8	20	2
1	9	20	1
1	10	22	3
1	11	9	2
1	12	14	1
1	13	8	1
1	14	22	2
1	15	8	4
1	16	9	1
1	17	14	6
1	18	9	2
1	19	13	1
1	20	13	1
1	21	14	2
1	22	10	2
1	23	25	2
1	24	14	1
1	25	15	1
1	26	16	2
1	27	22	2
1	28	10	2
1	29	16	1
1	30	15	2
1	31	16	1
1	32	10	1
1	33	6	4
1	34	12	2
1	35	14	2
1	36	26	1
1	37	9	1
1	38	13	1
1	39	10	1
1	40	13	1
1	41	17	2
1	42	19	5
1	43	13	3
1	44	9	1
1	45	14	1
1	46	14	1
1	47	13	1
1	48	14	2
1	49	20	2
1	50	10	1
1	51	13	1
1	52	15	2
1	53	20	4
1	54	20	1
1	55	9	2
1	56	19	1
1	57	13	1
1	58	11	1
1	59	8	1
1	60	12	2
1	61	9	1
1	62	17	1
1	63	14	2
1	64	9	1
1	65	10	6
1	66	13	2
1	67	16	2
1	68	8	1
1	69	15	1
1	70	16	3
1	71	15	2
1	72	11	1
1	73	15	1
1	74	13	6
1	75	6	1
1	76	20	2
1	77	13	1
1	78	24	2
1	79	10	1
1	80	9	1
1	81	14	3
1	82	13	2
1	83	15	1
1	84	15	2
1	85	14	1
1	86	9	1
1	87	12	1
1	88	12	1
1	89	14	1
1	90	26	2
1	91	10	8
1	92	12	1
1	93	12	1
1	94	8	1
1	95	14	2
1	96	10	1
1	97	22	4
1	98	11	2
1	99	13	1
1	100	15	1
2	1	17	1
2	2	22	1
2	3	4	1
2	4	13	2
2	5	11	4
2	6	13	2
2	7	10	1
2	8	16	1
2	9	10	1
2	10	12	1
2	11	11	3
2	12	8	4
2	13	21	1
2	14	14	2
2	15	13	2
2	16	4	2
2	17	22	3
2	18	10	2
2	19	13	1
2	20	13	1
2	21	15	1
2	22	15	2
2	23	12	3
2	24	12	1
2	25	12	2
2	26	17	4
2	27	8	1
2	28	15	3
2	29	16	1
2	30	30	1
2	31	17	2
2	32	7	1
2	33	5	1
2	34	16	1
2	35	10	3
2	36	12	1
2	37	12	1
2	38	11	2
2	39	15	1
2	40	13	1
2	41	8	1
2	42	22	1
2	43	6	2
2	44	18	2
2	45	10	4
2	46	4	2
2	47	6	1
2	48	15	1
2	49	12	1
2	50	22	2
2	51	9	2
2	52	15	1
2	53	17	7
2	54	14	1
2	55	14	2
2	56	10	1
2	57	4	3
2	58	11	1
2	59	17	1
2	60	13	1
2	61	14	1
2	62	10	1
2	63	22	4
2	64	9	1
2	65	8	2
2	66	18	2
2	67	12	2
2	68	12	3
2	69	10	1
2	70	10	2
2	71	11	1
2	72	10	2
2	73	6	2
2	74	14	2
2	75	12	1
2	76	20	1
2	77	15	1
2	78	6	2
2	79	21	2
2	80	12	4
2	81	4	5
2	82	14	2
2	83	18	1
2	84	11	1
2	85	14	1
2	86	17	1
2	87	22	2
2	88	18	2
2	89	7	1
2	90	8	5
2	91	12	4
2	92	14	1
2	93	26	1
2	94	8	1
2	95	16	3
2	96	10	1
2	97	6	3
2	98	13	2
2	99	23	2
2	100	5	1
3	1	16	2
3	2	9	2
3	3	13	4
3	4	3	2
3	5	4	1
3	6	10	9
3	7	13	2
3	8	14	1
3	9	15	2
3	10	12	2
3	11	8	2
3	12	5	1
3	13	11	2
3	14	13	2
3	15	10	1
3	16	16	1
3	17	12	4
3	18	11	1
3	19	11	2
3	20	8	1
3	21	15	3
3	22	4	3
3	23	11	1
3	24	8	1
3	25	12	3
3	26	13	4
3	27	9	2
3	28	10	2
3	29	12	1
3	30	16	2
3	31	10	1
3	32	12	1
3	33	12	1
3	34	7	2
3	35	13	3
3	36	15	1
3	37	11	2
3	38	5	1
3	39	21	5
3	40	10	3
3	41	11	1
3	42	8	2
3	43	12	2
3	44	12	1
3	45	12	1
3	46	4	2
3	47	15	1
3	48	15	2
3	49	10	1
3	50	4	1
3	51	10	1
3	52	7	3
3	53	9	1
3	54	9	1
3	55	12	1
3	56	10	2
3	57	13	2
3	58	15	4
3	59	7	1
3	60	14	2
3	61	9	2
3	62	14	1
3	63	10	1
3	64	15	1
3	65	4	3
3	66	17	1
3	67	11	1
3	68	4	1
3	69	8	4
3	70	12	3
3	71	13	2
3	72	12	2
3	73	14	2
3	74	5	2
3	75	10	1
3	76	12	1
3	77	12	1
3	78	11	2
3	79	15	1
3	80	18	2
3	81	10	3
3	82	9	2
3	83	10	1
3	84	2	1
3	85	14	1
3	86	12	1
3	87	13	1
3	88	7	4
3	89	14	2
3	90	13	2
3	91	12	1
3	92	11	1
3	93	13	3
3	94	10	2
3	95	4	2
3	96	11	1
3	97	8	3
3	98	9	1
3	99	17	1
3	100	11	1

## Sheet: Figs. 2d and S6
NF54/PKAc cOE M1: parasite multiplication
Fig. 2d and Fig. S6d (left panel)
biol. replicate	parasite culture	generation	parasitemia (%)	multiplication rate		Fig. 2d	+ GlcN		- GlcN
1	+ GlcN	1	0.22			generation	mean parasitaemia (%)	SD	mean parasitaemia (%)	SD
1	+ GlcN	2	1.85	8.40909		1	0.22	0.04	0.22	0.0458258
1	+ GlcN	3	12.4	6.7027		2	1.69667	0.450037	0.156667	0.051316
1	+ GlcN	4	22.2	1.79032		3	11.48	3.66759	0.0936667	0.0470142
1	- GlcN	1	0.21			4	18.6667	3.28684	0.0723333	0.0433167
1	- GlcN	2	0.17	0.809524
1	- GlcN	3	0.095	0.558824
1	- GlcN	4	0.082	0.863158		Fig. S6d (left panel)	+ GlcN		- GlcN
2	+ GlcN	1	0.26			generation	mean multiplication rate	SD	mean multiplication rate	SD	p value
2	+ GlcN	2	2.05	7.88462		1 --> 2	7.63494	0.924628	0.70194	0.131355	0.00433604
2	+ GlcN	3	14.6	7.12195		2 --> 3	6.69225	0.435019	0.572941	0.120621	0.000885705
2	+ GlcN	4	15.7	1.07534		3 --> 4*	1.76615	0.679049	0.730783	0.166769	0.155846	*impaired multiplication of the control line due to exceeding parasitaemia in generation 3
2	- GlcN	1	0.27
2	- GlcN	2	0.2	0.740741
2	- GlcN	3	0.14	0.7
2	- GlcN	4	0.11	0.785714
3	+ GlcN	1	0.18
3	+ GlcN	2	1.19	6.61111
3	+ GlcN	3	7.44	6.2521
3	+ GlcN	4	18.1	2.4328
3	- GlcN	1	0.18
3	- GlcN	2	0.1	0.555556
3	- GlcN	3	0.046	0.46
3	- GlcN	4	0.025	0.543478

## Sheet: Fig. 2f
NF54/PKAc cOE S1: number of nuclei/schizont
Fig. 2f
biol. replicate	schizont number	# nuclei
		+ GlcN	- GlcN
1	1	13	12
1	2	15	8
1	3	11	14
1	4	19	20
1	5	8	10
1	6	6	8
1	7	15	14
1	8	18	19
1	9	16	18
1	10	18	12
1	11	12	14
1	12	12	16
1	13	15	16
1	14	13	14
1	15	10	12
1	16	20	15
1	17	28	20
1	18	9	15
1	19	13	14
1	20	8	17
1	21	17	18
1	22	12	20
1	23	13	10
1	24	13	12
1	25	15	11
1	26	12	24
1	27	23	13
1	28	9	16
1	29	18	20
1	30	11	8
1	31	13	24
1	32	12	10
1	33	7	18
1	34	13	24
1	35	15	13
1	36	10	14
1	37	15	18
1	38	13	28
1	39	14	10
1	40	20	13
1	41	17	10
1	42	16	13
1	43	20	14
1	44	15	17
1	45	12	14
1	46	14	20
1	47	12	9
1	48	16	12
1	49	30	17
1	50	14	20
1	51	10	22
1	52	12	10
1	53	14	16
1	54	8	18
1	55	7	11
1	56	10	15
1	57	18	8
1	58	14	14
1	59	12	18
1	60	14	14
1	61	16	14
1	62	17	10
1	63	8	8
1	64	11	13
1	65	13	17
1	66	13	9
1	67	15	10
1	68	9	16
1	69	13	15
1	70	10	10
1	71	12	20
1	72	12	6
1	73	15	11
1	74	13	13
1	75	19	14
1	76	16	15
1	77	14	14
1	78	11	12
1	79	16	14
1	80	14	21
1	81	8	18
1	82	12	12
1	83	11	8
1	84	12	21
1	85	6	22
1	86	15	13
1	87	12	20
1	88	12	13
1	89	15	16
1	90	17	14
1	91	11	14
1	92	11	18
1	93	14	22
1	94	22	10
1	95	17	18
1	96	9	28
1	97	10	14
1	98	18	24
1	99	15	14
1	100	13	9
2	1	24	15
2	2	12	16
2	3	12	9
2	4	10	15
2	5	13	19
2	6	14	18
2	7	14	16
2	8	12	23
2	9	18	16
2	10	15	11
2	11	9	17
2	12	7	10
2	13	11	8
2	14	14	12
2	15	11	9
2	16	8	10
2	17	21	13
2	18	12	6
2	19	6	17
2	20	12	26
2	21	25	5
2	22	16	26
2	23	6	12
2	24	10	17
2	25	17	16
2	26	13	17
2	27	9	30
2	28	4	6
2	29	9	23
2	30	23	14
2	31	10	8
2	32	10	7
2	33	12	28
2	34	7	16
2	35	10	8
2	36	26	20
2	37	6	17
2	38	10	7
2	39	12	13
2	40	8	10
2	41	4	19
2	42	21	6
2	43	13	16
2	44	5	30
2	45	12	14
2	46	10	9
2	47	11	15
2	48	20	12
2	49	8	3
2	50	14	15
2	51	16	4
2	52	9	13
2	53	10	13
2	54	7	14
2	55	14	23
2	56	10	17
2	57	13	10
2	58	10	14
2	59	20	7
2	60	15	11
2	61	15	21
2	62	13	8
2	63	16	10
2	64	12	12
2	65	20	12
2	66	10	14
2	67	10	10
2	68	15	9
2	69	10	27
2	70	20	5
2	71	17	17
2	72	17	15
2	73	6	11
2	74	18	11
2	75	10	8
2	76	22	14
2	77	7	14
2	78	10	8
2	79	22	11
2	80	17	15
2	81	9	14
2	82	7	10
2	83	10	4
2	84	21	13
2	85	8	23
2	86	10	6
2	87	11	9
2	88	20	12
2	89	9	15
2	90	9	6
2	91	19	19
2	92	9	12
2	93	7	9
2	94	12	15
2	95	22	12
2	96	10	15
2	97	10	24
2	98	14	16
2	99	12	6
2	100	17	12
3	1	11	13
3	2	12	16
3	3	16	19
3	4	7	16
3	5	12	14
3	6	13	10
3	7	13	16
3	8	12	18
3	9	10	10
3	10	10	10
3	11	9	13
3	12	9	11
3	13	4	16
3	14	10	18
3	15	18	13
3	16	8	15
3	17	10	22
3	18	20	13
3	19	16	13
3	20	7	4
3	21	12	15
3	22	14	10
3	23	15	17
3	24	7	9
3	25	8	16
3	26	14	20
3	27	11	20
3	28	9	12
3	29	18	18
3	30	4	7
3	31	19	24
3	32	11	17
3	33	13	5
3	34	18	13
3	35	11	14
3	36	16	14
3	37	8	23
3	38	11	20
3	39	8	13
3	40	15	16
3	41	20	8
3	42	12	18
3	43	7	9
3	44	10	13
3	45	13	22
3	46	3	11
3	47	8	11
3	48	13	15
3	49	15	10
3	50	9	18
3	51	5	10
3	52	13	8
3	53	8	13
3	54	16	13
3	55	8	14
3	56	8	13
3	57	10	14
3	58	12	8
3	59	14	5
3	60	12	12
3	61	4	13
3	62	14	11
3	63	10	14
3	64	15	7
3	65	13	14
3	66	8	23
3	67	9	21
3	68	13	11
3	69	12	11
3	70	7	14
3	71	9	18
3	72	10	13
3	73	14	10
3	74	14	8
3	75	9	11
3	76	14	20
3	77	6	13
3	78	12	6
3	79	15	8
3	80	11	9
3	81	13	18
3	82	2	11
3	83	13	18
3	84	12	13
3	85	13	8
3	86	3	26
3	87	12	8
3	88	8	22
3	89	14	11
3	90	11	11
3	91	12	15
3	92	17	13
3	93	8	11
3	94	9	14
3	95	10	11
3	96	14	13
3	97	13	8
3	98	9	19
3	99	6	8
3	100	14	17

## Sheet: Figs. 2g and S6
NF54/PKAc cOE S1: parasite multiplication
Fig. 2g and Fig. S6d (right panel)
biol. replicate	parasite culture	generation	parasitemia (%)	multiplication rate		Fig. 2g	+ GlcN		- GlcN
1	+ GlcN	1	0.18			generation	mean parasitaemia (%)	SD	mean parasitaemia (%)	SD
1	+ GlcN	2	1.31	7.27778		1	0.206667	0.0378594	0.206667	0.0305505
1	+ GlcN	3	9.6	7.32824		2	1.48333	0.399291	1.48667	0.410528
1	+ GlcN	4	26.6	2.77083		3	9.89667	3.26512	9.55333	2.69567
1	- GlcN	1	0.18			4	20	5.72975	15.1333	1.07858
1	- GlcN	2	1.38	7.66667
1	- GlcN	3	9.83	7.12319
1	- GlcN	4	15.6	1.58698		Fig. S6d (right panel)	+ GlcN		- GlcN
2	+ GlcN	1	0.25			generation	mean multiplication rate	SD	mean multiplication rate	SD	p value
2	+ GlcN	2	1.94	7.76		1 --> 2	7.11786	0.735267	7.15	1.2729	0.930131
2	+ GlcN	3	13.3	6.85567		2 --> 3	6.61408	0.860769	6.42127	0.630349	0.520347
2	+ GlcN	4	17.1	1.28571		3 --> 4*	2.15238	0.773046	1.65547	0.380318	0.300677	*impaired multiplication in both populations due to exceeding parasitaemia in generation 3
2	- GlcN	1	0.24
2	- GlcN	2	1.94	8.08333
2	- GlcN	3	12.1	6.23711
2	- GlcN	4	15.9	1.31405
3	+ GlcN	1	0.19
3	+ GlcN	2	1.2	6.31579
3	+ GlcN	3	6.79	5.65833
3	+ GlcN	4	16.3	2.40059
3	- GlcN	1	0.2
3	- GlcN	2	1.14	5.7
3	- GlcN	3	6.73	5.90351
3	- GlcN	4	13.9	2.06538

## Sheet: Fig. 4c
NF54/PDK1 cKD: parasite multiplication
Fig. 4c
biol. replicate	parasite culture	generation	parasitemia (%)	multiplication rate			+ Shield-1		- Shield-1
1	+ Shield-1	1	0.14			generation	mean parasitaemia (%)	SD	mean parasitaemia (%)	SD
1	+ Shield-1	2	0.79	5.64286		1	0.14	0.01	0.13	0.01
1	+ Shield-1	3	3.83	4.8481		2	0.78	0.0173205	0.953333	0.0305505
1	+ Shield-1	4	12.5	3.26371		3	3.65667	0.15308	5.58667	0.15308
1	- Shield-1	1	0.14			4	13	0.556776	14.1667	0.46188
1	- Shield-1	2	0.98	7
1	- Shield-1	3	5.68	5.79592
1	- Shield-1	4	14.7	2.58803			+ Shield-1		- Shield-1
2	+ Shield-1	1	0.15			generation	mean multiplication rate	SD	mean multiplication rate	SD	p value
2	+ Shield-1	2	0.76	5.06667		1 --> 2	5.59548	0.506792	7.35043	0.334646	0.00319303
2	+ Shield-1	3	3.6	4.73684		2 --> 3	4.68865	0.188229	5.86479	0.270472	0.0471448
2	+ Shield-1	4	12.9	3.58333		3 --> 4*	3.56295	0.289589	2.53628	0.0740171	0.0364302	*impaired multiplication in both populations due to exceeding parasitaemia in generation 3
2	- Shield-1	1	0.13
2	- Shield-1	2	0.96	7.38462
2	- Shield-1	3	5.41	5.63542
2	- Shield-1	4	13.9	2.56932
3	+ Shield-1	1	0.13
3	+ Shield-1	2	0.79	6.07692
3	+ Shield-1	3	3.54	4.48101
3	+ Shield-1	4	13.6	3.84181
3	- Shield-1	1	0.12
3	- Shield-1	2	0.92	7.66667
3	- Shield-1	3	5.67	6.16304
3	- Shield-1	4	13.9	2.4515

## Sheet: Figs. 5c and S11
NF54/PKAc cOE S1/PDK1_wt: parasite multiplication
Fig. 5c and Fig. S11c (upper panel)
biol. replicate	parasite culture	generation	parasitemia (%)	multiplication rate		Fig. 5c	+ GlcN		- GlcN
1	+ GlcN	1	0.21			generation	mean parasitaemia (%)	SD	mean parasitaemia (%)	SD
1	+ GlcN	2	1.53	7.28571		1	0.196667	0.011547	0.196667	0.0152753
1	+ GlcN	3	11.1	7.2549		2	1.39333	0.151767	0.0966667	0.0146401
1	+ GlcN	4	25.4	2.28829		3	9.43667	2.07606	0.034	0.00173205
1	- GlcN	1	0.21			4	21.9333	4.03774	0.021	0.002
1	- GlcN	2	0.11	0.52381
1	- GlcN	3	0.033	0.3
1	- GlcN	4	0.019	0.575758		Fig. S11c (upper panel)	+ GlcN		- GlcN
2	+ GlcN	1	0.19			generation	mean multiplication rate	SD	mean multiplication rate	SD	p value
2	+ GlcN	2	1.42	7.47368		1 --> 2	7.07769	0.531464	0.492937	0.0772729	0.00158216
2	+ GlcN	3	10.1	7.11268		2 --> 3	6.71602	0.813311	0.357015	0.054009	0.00604181
2	+ GlcN	4	22.9	2.26733		3 --> 4*	2.33898	0.106469	0.618687	0.0679007	0.000186874	*impaired multiplication of the control line due to exceeding parasitaemia in generation 3
2	- GlcN	1	0.18
2	- GlcN	2	0.099	0.55
2	- GlcN	3	0.036	0.363636
2	- GlcN	4	0.021	0.583333
3	+ GlcN	1	0.19
3	+ GlcN	2	1.23	6.47368
3	+ GlcN	3	7.11	5.78049
3	+ GlcN	4	17.5	2.46132
3	- GlcN	1	0.2
3	- GlcN	2	0.081	0.405
3	- GlcN	3	0.033	0.407407
3	- GlcN	4	0.023	0.69697

## Sheet: Figs. 5d and S11
NF54/PKAc cOE M1/PDK1_mut: parasite multiplication
Fig. 5d and Fig. S11c (lower panel)
biol. replicate	parasite culture	generation	parasitemia (%)	multiplication rate		Fig. 5d	+ GlcN		- GlcN
1	+ GlcN	1	0.22			generation	mean parasitaemia (%)	SD	mean parasitaemia (%)	SD
1	+ GlcN	2	1.25	5.68182		1	0.206667	0.023094	0.21	0.02
1	+ GlcN	3	4.35	3.48		2	1.17333	0.0680686	0.906667	0.0723418
1	+ GlcN	4	12.7	2.91954		3	3.65333	0.61825	1.6	0.284781
1	- GlcN	1	0.23			4	10.7133	2.93676	3.62667	0.777775
1	- GlcN	2	0.99	4.30435
1	- GlcN	3	1.91	1.92929
1	- GlcN	4	4.46	2.33508		Fig. S11c (lower panel)	+ GlcN		- GlcN
2	+ GlcN	1	0.22			generation	mean multiplication rate	SD	mean multiplication rate	SD	p value
2	+ GlcN	2	1.12	5.09091		1 --> 2	5.72054	0.649856	4.32451	0.192523	0.0339906
2	+ GlcN	3	3.44	3.07143		2 --> 3	3.10265	0.362748	1.75639	0.180155	0.00630891
2	+ GlcN	4	12.1	3.51744		3 --> 4*	2.91748	0.600995	2.25692	0.0871394	0.173046	*impaired multiplication of the control line due to exceeding parasitaemia in generation 3
2	- GlcN	1	0.21
2	- GlcN	2	0.87	4.14286
2	- GlcN	3	1.54	1.77011
2	- GlcN	4	3.5	2.27273
3	+ GlcN	1	0.18
3	+ GlcN	2	1.15	6.38889
3	+ GlcN	3	3.17	2.75652
3	+ GlcN	4	7.34	2.31546
3	- GlcN	1	0.19
3	- GlcN	2	0.86	4.52632
3	- GlcN	3	1.35	1.56977
3	- GlcN	4	2.92	2.16296

## Sheet: Fig. 6b
NF54/PKAcT189V cOE: parasite multiplication
Fig. 6b
biol. replicate	parasite culture	generation	parasitemia (%)	multiplication rate			+ GlcN		- GlcN
1	+ GlcN	1	0.27			generation	mean parasitaemia (%)	SD	mean parasitaemia (%)	SD
1	+ GlcN	2	2.08	7.7037		1	0.256667	0.011547	0.26	0.0264575
1	+ GlcN	3	13.9	6.68269		2	2.05667	0.0404145	2.06667	0.196299
1	- GlcN	1	0.28			3	13.9333	0.351188	12.9667	0.493288
1	- GlcN	2	2.18	7.78571
1	- GlcN	3	13.2	6.05505
2	+ GlcN	1	0.25
2	+ GlcN	2	2.08	8.32			+ GlcN		- GlcN
2	+ GlcN	3	14.3	6.875		generation	mean multiplication rate	SD	mean multiplication rate	SD	p value
2	- GlcN	1	0.27			1 --> 2	8.02123	0.308576	7.95326	0.149754	0.551174
2	- GlcN	2	2.18	8.07407		2 --> 3	6.77462	0.096432	6.29836	0.382403	0.172563
2	- GlcN	3	13.3	6.10092
3	+ GlcN	1	0.25
3	+ GlcN	2	2.01	8.04
3	+ GlcN	3	13.6	6.76617
3	- GlcN	1	0.23
3	- GlcN	2	1.84	8
3	- GlcN	3	12.4	6.73913

[truncated: 5 more sheets: Fig. S3, Fig. S4, Fig. S9, Fig. S10, Fig. S14]
